# Supplementary material for: Evolution of Pig Fecal Microbiota Composition and Diversity in Response to Enterotoxigenic Escherichia coli Infection and Colistin Treatment in Weaned Piglets
Source: Microorganisms. 2021 Jul 7;9(7):1459. doi: 10.3390/microorganisms9071459 (PMC8306681; doi:10.3390/microorganisms9071459)
Supplement: Supplementary file 1 [file microorganisms-09-01459-s001.zip]

Archive with 1 entries (1 files):
- microorganisms-1231707-supplementary.pdf
